# Supplementary material for: Ocoxin Oral Solution Triggers DNA Damage and Cell Death in Ovarian Cancer
Source: Nutrients. 2024 Jul 25;16(15):2416. doi: 10.3390/nu16152416 (PMC11313973; doi:10.3390/nu16152416)
Supplement: Supplementary file 1 [file nutrients-16-02416-s001.zip]

Archive with 1 entries (1 files):
- nutrients-3088758-supplementary.pdf
